# Supplementary material for: Cryo-EM structure of a RAS/RAF recruitment complex
Source: Nat Commun. 2023 Jul 29;14:4580. doi: 10.1038/s41467-023-40299-6 (PMC10387098; doi:10.1038/s41467-023-40299-6)
Supplement: Supplementary file 8 — Source Data [file 41467_2023_40299_MOESM8_ESM.zip]

Archive with 4 entries (4 files):
- Fig3_annotated-blots.pdf
- SuppFig4_annotated-mass-spectra.pdf
- SuppFig4_crosslinking-MS_results.xlsx
- Table1_SuppFig6_MST-results.zip
